# Supplementary material for: Single-Cell Sequencing Analysis Identified ASTN2 as a Migration Biomarker in Adult Glioblastoma
Source: Brain Sci. 2022 Oct 30;12(11):1472. doi: 10.3390/brainsci12111472 (PMC9688571; doi:10.3390/brainsci12111472)
Supplement: Supplementary file 1 [file brainsci-12-01472-s001.zip]

Archive with 1 entries (1 files):
- brainsci-1979941-supplementary.pdf
